# Supplementary material for: Identification of a Novel Osteogenetic Oligodeoxynucleotide (osteoDN) That Promotes Osteoblast Differentiation in a TLR9-Independent Manner
Source: Nanomaterials (Basel). 2022 May 14;12(10):1680. doi: 10.3390/nano12101680 (PMC9145662; doi:10.3390/nano12101680)
Supplement: Supplementary file 1 [file nanomaterials-12-01680-s001.zip]

Archive with 1 entries (1 files):
- nanomaterials-1686042-supplementary.pdf
